# Supplementary material for: The Relationship Between Social Adaptation and Parenting Styles in Left-Behind and Non-Left-Behind Children: A Network Analysis
Source: Behav Sci (Basel). 2026 May 27;16(6):857. doi: 10.3390/bs16060857 (PMC13295982; doi:10.3390/bs16060857)
Supplement: Supplementary file 1 [file behavsci-16-00857-s001.zip]

Archive with 1 entries (1 files):
- behavsci-4312525-supplementary.pdf
